# Supplementary material for: Effects of Di-(2-Ethylhexyl) Phthalate (DEHP) on Gamete Quality Parameters of Male Koi Carp (Cyprinus carpio)
Source: Curr Issues Mol Biol. 2023 Sep 11;45(9):7388–403. doi: 10.3390/cimb45090467 (PMC10529456; doi:10.3390/cimb45090467)
Supplement: Supplementary file 1 [file cimb-45-00467-s001.zip]

Archive with 1 entries (1 files):
- cimb-2587604-supplementary.pdf
